# Supplementary material for: Molecular understanding of label-free second harmonic imaging of microtubules
Source: Nat Commun. 2019 Aug 6;10:3530. doi: 10.1038/s41467-019-11463-8 (PMC6684603; doi:10.1038/s41467-019-11463-8)
Supplement: Supplementary file 3 — Source Data [file 41467_2019_11463_MOESM3_ESM.xlsx]

## Sheet: Figure 1
Figure 1	Panel E			Panel F				Antibodies used
	Control	Colchicin		Control	Nocodazole			Panel G	goat TAU (Santa Cruz Biotechnology)
	0.764762	0.194921		0.808861	1.29494				chicken MAP2 (Abcam)
	0.780159	0.113333		0.55443	0.127215				mouse HuCD (Invitrogen Molecular probes)
	0.549683	0.166508		0.386076	2.05949
	1.39603	0.217302		0.593038	2.36709
	1.31873	0.140794		0.28481	0.0816456
	1.80683	0.0433333		1.07595	0.624051
	0.433968	0.109365		0.409494	0.0892405
	0.545714	0.209841		1.07342	0.847468
	0.509206	0.129365		1.11392	0.142405
	0.748413	0.103492		0.199367	0.827848
	0.991746	0.195397		0.0734177	0.0386076
	0.39254	0.140476		0.5	0.216456
	0.686984	0.138095		0.503165	0.125316
	0.428889	0.0588889		0.170886	0.370886
	0.87381	0.193651		0.296203	0.208861
	0.8	0.0950794		1.08671	0.146203
	0.863016	0.0415873		0.163924	0.21519
	0.574127	0.0673016		1.02405	0.372152
	1.20143	0.0396825		0.976582	1.01646
	0.680794	0.0647619		1.50823	0.103797
	0.789683	0.148254		0.482911	0.242405
	0.845714	0.0888889		0.734177	0.242405
	1.17143	0.0619048		0.379114	0.394304
	1.73937	0.098254		1.35949	0.325316
	1.34968	0.0574603		0.663291	0.255063
	0.842063	0.052381		0.272152	0.147468
	1.09175	0.0549206		0.439873	0.613924
	0.966825	0.0203175
	1.31302	0.0479365
	0.70254	0.0722222
	1.05317	0.0693651
	0.675556	0.0279365
	0.90254	0.0306349
	1.12984	0.034127
	0.874603	0.0220635
	1.78603	0.0426984
	0.762381	0.0563492
	1.17635	0.0231746
	0.814444	0.0360317
	0.994921	0.0412698
	1.14095	0.0203175
	0.82746	0.1
	0.875397	0.092381
	0.933333	0.0530159
	1.66841	0.0330159

## Sheet: Figure 2
Figure 2	Panel D			Panel E			Panel F			Antibodies used
	Axonal	Dendritic		Axonal	Dendritic		Low SHG	High SHG		Panel B	goat TAU (Santa Cruz Biotechnology)
	90.9091	82.5758		0.3488	0.317217		90	50			chicken MAP2 (Abcam)
	81.6667	85.7143		0.33475	0.321544		82.5758	60.4167
	90	50		0.15135	0.353021		85.7143	65.9091
	84.5588	49.2064		0.5242	0.390017		81.6667	63.3333
	100	55.8441		0.5671	0.33759		55.8441	51.9231
	72.2222	65.9091		0.7631	0.37145		90.9091	49.2064
	87.5	63.3333		0.8623	0.376483			84.5588
	89.3665	51.9231		0.56685	0.387225			89.3665
	90	60.4167		0.7259	0.3557			100
								90
								72.2222
								87.5

## Sheet: Figure 3
Figure 3	Panel A				Antibodies used
	ATUB	SHG			Panel A	rabbit α-tubulin (Abcam)
	134.654	2.37692
	176.96	1.57949
	213.507	1.26667
	120.082	1.35897
	222.579	0.420513
	124.851	0.251282
	180.209	2.3
	196.839	0.910256
	104.611	1.70256
	81.932	1.1
	82.597	1.86667
	98.02	1.61026
	176.349	1.42564
	69.556	0.438462
	92.576	0.474359
	229.362	1.78462
	205.442	1.51538
	226.91	1.88974
	116.304	0.771795
	135.323	0.835897
	130.883	1.74872
	141.672	0.510256
	32.352	0.179487
	95.874	0.4
	57.275	0.520513
	172.803	0.694872
	181.552	1.68974
	80.713	0.820513
	132.876	0.717949
	180.449	2.25128
	149.896	1.49487
	129.831	0.682051
	100.589	1.94359
	129.149	1.47692
	172.082	2.00256
	170.603	2.07949
	140.695	1.36154
	136.884	1.94872
	114.686	0.933333
	138.028	1.26154
	121.91	3.02308
	104.801	4.42821
	138.013	3.34103
	144.836	3.87179
	137.837	2.40513
	62.187	1.36154
	88.896	2.09744
	102.614	1.67692
	128.272	3.22308
	142.287	3.59231
	90.555	3.21538
	110.474	3.23333
	103.734	1.01538
	158.378	1.77692
	237.525	2.22821
	253.843	2.62564
	187.225	2.17949
	202.78	1.14615
	120.824	0.851282
	82.453	0.312821
	100.896	1.40769
	83.297	0.279487
	253.917	2.15385
	206.061	1.11795
	253.048	2.65897
	250.805	1.94872
	199.804	0.397436
	114.929	1.04872
	190.145	1.59231
	233.8	0.95641
	226.77	1.03333
	190.991	1.69744
	170.743	2.26667
	102.353	0.728205
	129.194	1.79487
	98.39	1.08462
	144.11	1.01026
	113.274	1.46154
	107.047	0.489744
	122.692	1.05641
	119.558	0.95641

## Sheet: Figure 4
Figure 4	Panel A							Panel B						Antibodies used
	Control	Aceton	Ethanol	Methanol	PFA	EGS		Acetone	Methanol	PFA	EGS			Panel B	rabbit α-tubulin (Abcam)
	0.515748	0.148031	0.103937	0.138583	0.168504	0.930709		2.56733	2.57733	5.035	49.188				GTP-Tubulin MB11 (Adipogen)
	0.984252	0.084252	0.115748	0.148031	0.0834646	0.712598		3.31267	2.94833	4.723	68.428
	0.833071	0.0755906	0.0559055	0.0527559	0.19685	1.05276		2.54567	1.87533	7.37667	50.575
	0.893701	0.144882	0.204724	0.112598	0.109449	0.549606		3.10867	3.762	2.05333	35.6
	0.877953	0.0629921	0.112598	0.109449	0.131496	0.603937		4.06867	3.522	8.669	79.508
	1.80394	0.149606	0.104724	0.114961	0.0488189	0.952756		3.59967	3.15633	2.21433	22.886
	1.0874	0.158268	0.158268	0.0653543	0.140157	1.26535		2.728	2.867	6.22633	77.78
	0.765354	0.16063	0.259843	0.159843	0.18189	0.851181		3.88167	3.05733	3.709	128.294
	0.987402	0.19685	0.109449	0.0984252	0.19685	0.882677		3.35233	3.163	0.727667	62.925
	1.36457	0.0653543	0.19685	0.0637795	0.123622	1.02835
	0.485827	0.140945	0.192913	0.1	0.172441	0.554331
	0.547244	0.152756	0.156693	0.170079	0.134646	0.749606
	0.627559	0.169291	0.214961	0.1	0.0889764	0.800787
	0.501575	0.0740157	0.214173	0.13622	0.20315	0.652756
	0.590551	0.19685		0.19685	0.11811	1.02677
	1.10787	0.232283		0.140945	0.0629921	0.440945
	0.789764			0.112598	0.243307	1.01339
	0.514961			0.124409		0.612598
	0.581102			0.140945		1.10157
	0.759843			0.103937		1.16772
	1.11811					0.588976
	0.866142					0.712598
	0.808661					0.832283
	0.76063					0.711024
	1.19606					0.827559
	1.3126					1.1315
	0.594488					1.03071
	0.632283
	1.04803
	1.37244
	1.06535
	1.09921
	0.970866
	1.2
	0.597638
	0.940157
	0.0716535
	1.24252
	1.87795
	0.429921
	0.740945
	0.613386
	1.11339
	0.816535
	0.952756
	0.948819
	1.27323
	1.00079
	1.45354
	2.84646
	1.34961
	0.585827
	1.37795
	1.06378
	0.807087
	1.37795
	2.29213
	1.09843
	0.634646
	0.432283
	1.62047
	3.47795
	0.895276
	1.3252
	2.18504
	2.88425
	2.03307
	0.504724
	0.822047
	0.851181
	0.559055
	0.846457
	0.750394
	0.587402
	0.809449
	0.987402
	1.06142
	1.32047
	0.719685
	0.775591
	1.33228
	0.914173
	0.779528
	0.570079
	0.546457
	0.85748
	0.871654
	0.372441
	0.995276
	1.0252
	0.729134
	0.825197
	1.20709
	0.79685

## Sheet: Figure 5
Figure 5	Panel A			Panel B			Panel C				Panel F							Antibodies used
	MB11TUB	SHG		CTRL	Taxol		Control	EpoB		GDP-Tub			GTP-Tub					Panel B	GTP-Tubulin MB11 (Adipogen)
	177.537	2.37692		1.16762	0.63746		0.808861	1.89747		Conc	Mean	SD	Conc	Mean	SD
	141.127	1.57949		0.340952	0.824444		0.55443	0.870886		0	655.939	20.1426	0	655.939	20.1426
	184.299	1.26667		1.17492	0.558413		0.386076	1.32089		3.64e-06	675.093	32.2779	7.27e-06	733.067	28.6768
	132.098	1.35897		0.45619	1.22857		0.593038	1.23291		1.818e-05	695.277	34.7816	1.818e-05	832.174	22.4324
	194.48	0.420513		0.66127	1.73714		0.28481	1.48038
	64.75	0.251282		0.759683	0.853968		1.07595	1.17785
	251.908	2.3		0.37746	0.826667		0.409494	1.17848
	232.818	0.910256		0.864127	0.83619		1.07342	2.14177
	237.512	1.70256		0.731746	0.709841		1.11392	0.228481
	99.852	1.1		0.364444	0.612381		0.199367	0.623418
	136.783	1.86667		0.527619	0.94254		0.0734177	0.407595
	150.848	1.61026		0.329524	1.49365		0.5	0.600633
	250.12	1.42564		0.459683	1.6473		0.503165	1.11582
	62.002	0.438462		0.71873	0.604762		0.170886	0.711392
	109.481	0.474359		0.950794	1.59683		0.296203	0.571519
	228.145	1.78462		1.84127	1.52317		1.08671	0.69557
	227.004	1.51538		1.49206	1.24571		0.163924	0.646203
	243.287	1.88974		1.03206	2.15016		1.02405	0.936076
	141.575	0.771795		0.979365	1.96317		0.976582	0.658228
	162.183	0.835897		1.3927	1.26762		1.50823	0.874684
	165.904	1.74872		0.706032	1.2		0.482911	1.01709
	180.179	0.510256		0.578095	2.3054		0.734177	0.282911
	47.665	0.179487		0.609841	1.09683		0.379114	3.44177
	86.389	0.4		0.310476	1.13206		1.35949	0.683544
	74.781	0.520513		0.46381	0.908254		0.663291	1.7038
	228.908	0.694872		0.86381	1.22032		0.272152	0.779114
	233.71	1.68974		0.644444	1.15079		0.439873
	150.165	0.820513		0.669841	1.03333
	194.781	0.717949		0.936508	1.1127
	232.961	2.25128		0.612063	1.32603
	223.952	1.49487
	187.066	0.682051
	201.275	1.94359
	189.722	1.47692
	227.406	2.00256
	238.459	2.07949
	168.765	1.36154
	233.551	1.94872
	192.382	0.933333
	160.452	1.26154
	177.322	3.02308
	163.173	4.42821
	156.301	3.34103
	236.838	3.87179
	165.531	2.40513
	71.061	1.36154
	113.959	2.09744
	168.422	1.67692
	241.867	3.22308
	197.978	3.59231
	160.479	3.21538
	207.133	3.23333
	147.973	1.01538
	112.497	1.77692
	148.793	2.22821
	173.336	2.62564
	203.945	2.17949
	108.198	1.14615
	82.983	0.851282
	96.666	0.312821
	104.47	1.40769
	22.803	0.279487
	194.872	2.15385
	133.758	1.11795
	204.935	2.65897
	178.775	1.94872
	50.491	0.397436
	110.941	1.04872
	119.784	1.59231
	152.056	0.95641
	129.279	1.03333
	169.727	1.69744
	205.986	2.26667
	104.741	0.728205
	134.897	1.79487
	88.734	1.08462
	102.171	1.01026
	139.701	1.46154
	79.22	0.489744
	92.439	1.05641
	54.567	0.95641

## Sheet: Figure 6
Figure 6		Panel A				Panel B				Panel C GTP tubulin
		CTRL	Rotenone	Rot & Tax		WT	HET	KO		4 DIV																										7 DIV
		1.16762	0.194921	0.536508		1.16762	0.425079	0.719683		100	100	100	80.8724	84.2999	42.0178	57.3314	67.2969	95.5804	49.0645	50.0234	75.5219	81.5666	37.8712	82.4467	77.9737	48.557	44.8835	72.6608	100	64.1466	83.9801	77.7229	10.797	74.9434	64.5115	56.1024	36.3603	58.8184	75.8238	60.4997	48.5982	46.8562	42.5868	44.8972	36.5875	16.0531	52.2084	34.3511	48.6513
		0.340952	0.177778	0.830476		0.340952	0.700635	0.29619		61.3082	83.1163	83.4129	100	100	77.154	30.4522	95.1354	100	49.5358	100	25.4878	94.7565	30.5618	100	65.646	49.6833	29.5035	77.6148	83.812	62.5366	100	100	13.009	95.6694	63.8197	56.6509	46.9836	43.1024	48.6724	85.0941	59.2125	23.6937	47.7628	44.2775	16.0539	20.5055	29.5981	39.9202	64.5255
		1.17492	0.0901587	0.672698		1.17492	0.232698	0.145397		56.1208	73.3403	64.2603	55.2912	91.1771	100	28.5985	95.408	80.074	47.6375	80.122	21.9161	63.6383	28.9032	95.17	97.0889	52.4121	25.188	100	79.5151	67.025	87.6217	70.1692	31.7391	100	75.7213	44.6963	41.9798	69.5033	69.7221	100	52.1151	36.6125	49.9416	30.6788	25.0895	52.605	16.1572	65.1456	100
		0.45619	0.107619	1.05841		0.45619	0.478095	0.249841		48.6916	64.2583	80.4968	41.8828	65.4851	65.0984	39.9196	100	59.1761	58.4401	87.4584	30.1389	87.0867	33.3181	87.9029	100	31.7609	40.4275	98.1215	85.6626	64.702	77.3701	61.5458	40.1477	78.5161	90.997	62.7794	72.2513	64.4074	73.2892	39.3778	65.5904	61.6382	50.6865	48.8452	25.3921	52.0816	15.0574	60.2087	49.9525
		0.66127	0.168889	0.672381		0.66127	0.200952	0.326349		36.5582	43.4804	52.8387	31.6051	72.2639	74.7284	38.0517	86.5294	58.4992	87.5571	60.6106	26.3278	59.8052	33.8802	76.9163	74.9635	53.4871	47.5689	59.4828	51.9287	58.8579	63.8225	43.4146	39.2189	82.6158	60.0076	43.1848	59.3193	66.7566	74.3285	84.5098	66.7289	59.661	47.1888	34.581	39.2546	53.5214	23.045	43.5418	24.0064
		0.759683	0.0669841	0.558095		0.759683	0.448889	0.244444		45.1221	65.6542	39.9713	48.1687	74.6956	78.5694	49.6836	78.8903	62.9261	93.0049	48.2226	35.5062	54.8344	42.646	60.4275	72.7367	70.4665	43.5638	61.4824	63.3858	61.5767	55.7213	38.9963	58.0384	52.3692	61.1102	50.9329	74.1284	59.2026	77.4856	93.4795	57.9858	62.6823	27.0524	30.8291	33.2312	37.3681	30.9114	58.8657	40.0663
		0.37746	0.206349	0.73746		0.37746	0.434603	0.0930159		40.3494	52.0225	59.2339	70.1099	63.8075	59.4712	62.2668	55.7756	54.8858	100	43.5032	43.3887	74.9029	33.3638	54.7634	48.7596	88.6666	39.4711	60.337	75.1744	73.2093	58.6209	37.2588	64.5673	39.5499	76.9433	43.7418	68.1875	57.6921	90.0755	61.7003	80.563	70.2697	18.0217	79.2555	31.363	35.8505	24.3418	66.9703	54.66
		0.864127	0.215873	0.312381		0.864127	0.349206	0.146984		50.3019	43.0265	84.0243	77.5722	64.999	46.6882	55.1746	48.9525	42.7598	60.9744	39.3369	62.5645	49.9584	48.9976	52.7936	47.8357	100	44.4699	66.1612	94.1158	58.9678	52.3054	38.7783	60.4031	51.465	64.963	30.215	100	58.576	96.4097	37.7103	78.8251	69.0355	19.8108	55.0962	56.6816	47.4749	44.5555	63.4334	54.1143
		0.731746	0.628889	0.568889		0.731746	0.287619	0.215238		56.5978	47.2302	70.528	50.8221	65.6446	50.1799	56.8215	76.8416	45.1583	39.6029	57.6955	64.3674	46.7358	49.7315	41.2026	56.5704	73.339	63.9123	63.8759	99.5709	58.9342	45.4098	36.7406	55.3377	29.0285	84.5152	38.6396	89.3337	58.7499	92.9012	26.7571	96.3593	40.3057	35.5946	28.5228	75.6945	37.7584	54.3146	76.0777	56.7807
		0.364444	0.238413	0.745079		0.364444	0.674286	0.226032		46.4553	45.0206	72.9908	52.3555	64.9783	51.9804	43.6437	64.9215	80.2807	22.6031	53.611	65.8378	57.8859	62.8728	47.1294	70.0852	53.6626	56.4445	63.4768	72.429	56.1059	46.917	43.4726	54.903	25.0318	100	13.9159	47.4631	63.5576	81.6046	38.6834	94.4311	30.6246	48.5217	14.8455	62.4261	38.2922	67.3516	100	35.9768
		0.527619	0.425397	0.912063		0.527619	0.487619	0.330476		47.3895	63.8777	88.9207	57.1305	42.9553	51.2596	37.3704	67.0557	89.4905	19.9341	67.6897	74.8819	94.0405	65.6842	45.742	61.2878	62.3605	57.7869	63.1477	53.1399	68.232	40.0222	38.72	62.3951	24.1518	96.1248	24.4348	62.4701	59.3188	72.4567	33.3455	100	46.6997	41.2474	36.6776	90.29	37.4509	58.4956	85.2767	77.4147
		0.329524	0.27619	1.17143		0.329524	0.327937	0.135238		44.1111	58.1354	69.9363	62.7866	42.4698	51.8129	36.3834	75.9489	87.7948	28.8796	66.1556	76.8167	63.0606	68.351	47.6356	54.8661	63.7289	69.719	57.2617	39.6596	74.798	30.0007	31.2043	100	16.5996	99.0008	48.9608	67.3366	50.7403	67.7163	59.641	98.7659	71.2084	59.48	54.4333	100	49.9001	49.8914	77.7214	35.0248
		0.459683	0.419365	1.00571		0.459683	0.416508	0.327619		54.6031	47.6354	74.1482	81.62	27.0815	38.788	42.5523	55.0403	99.3401	38.7314	55.334	58.6441	65.8867	71.1723	36.0867	56.5531	71.1015	60.0353	37.7522	30.3986	87.1406	31.5911	29.2516	90.6248	18.3381	84.9008	71.5328	72.0653	54.7014	77.7843	54.6493	80.2769	55.9567	70.2287	75.6083	67.5184	74.9589	68.4133	62.8287	67.36
		0.71873	0.294921	0.895873		0.71873	0.495238	0.137778		58.3364	67.8639	56.87	75.778	19.1513	57.0378	67.9021	27.5678	80.4035	29.4302	47.7704	79.4757	88.8675	100	24.5757	47.2215	81.1021	49.2467	27.3204	44.0307	97.9301	31.7218	25.0223	56.9477	17.85	58.8673	49.6003	74.5392	56.2437	45.4675	53.376	75.9296	39.5886	94.9461	39.8355	84.3999	83.5567	78.7218	31.5985	75.1727
		0.950794	0.201587	1.00698		0.950794	0.334286	0.499683		79.2861	92.2988	82.0178	60.2199	32.2856	32.4625	70.7198	79.0513	74.1864	16.702	60.5992	71.1317	77.954	80.4305	25.1231	45.8342	67.2983	46.2577	23.2264	36.164	97.4343	26.8261	38.9136	48.6714	26.0885	64.5111	90.9833	72.4179	60.3485	20.4356	66.9255	69.9966	42.4612	100	100	54.2114	83.0121	100	31.5335	55.236
		1.84127	0.6	0.646667		1.84127	0.682857	0.550476		88.3413	74.6717	79.6317	26.2128	22.6082	44.5734	60.5183	76.663	75.678	8.44476	32.3406	85.171	100	53.5127	21.2332	61.4478	48.3978	55.2589	31.4966	35.8882	100	24.9001	46.5553	40.4036	31.8211	61.3682	82.1656	79.6432	78.3593	37.4155	57.8975	40.7745	45.9446	95.6202	67.421	39.334	100	65.0677	48.295	55.3642
		1.49206	0.249206	0.991111		1.49206	0.501587	0.819048		66.6513	52.4216	94.5855	27.4011	43.6936	58.778	63.8914	54.438	73.781	15.2053	34.4998	100	88.9721	69.3793	15.265	50.8286	39.6258	77.5021	68.3148	33.0881	59.9314	16.4692	35.8994	56.3815	42.7966	77.4561	73.7853	83.9116	95.5128	77.8613	55.3047	41.7784	43.1195	89.7913	49.5842	39.2059	65.5795	51.0119	55.3799	52.0542
		1.03206	0.287937	0.808254		1.03206	0.739365	0.612381		87.916	47.6057	76.9941	29.7733	20.9829	76.8028	70.4254	69.3682	83.2458	9.20545	24.8517	86.7046	83.7805	69.3569	20.1221	47.5141	32.501	78.31	61.7947	34.9316	49.0889	18.6472	25.333	60.1074	27.5167	93.7076	88.9014	84.5136	97.3108	100	55.0971	50.0642	74.497	73.239	50.2536	40.4212	81.172	56.5341	64.2749	74.5412
		0.979365	0.584762	0.846349		0.979365	0.482857	0.581587		90.3036	40.6504	65.7048	42.5664	19.2655	72.04	74.5075	47.7899	74.9524	7.35152	22.5004	74.7997	70.9185	56.1668	18.2678	36.372	19.0129	84.5779	42.5617	32.8139	58.9592	15.3835	26.6217	36.8599	28.9131	65.7854	100	71.3162	100	66.0313	72.5599	55.5665	99.6698	36.0113	48.9342	55.3527	70.6374	61.227	76.8593	41.6996
		1.3927	0.491746	0.775556		1.3927	1.1127	0.288889		67.4976	27.2775	46.4398	51.2879	21.3741	47.077	100	56.3169	42.3714	2.58824	17.4872	84.8909	28.5908	54.3607	11.0143	18.5155	9.46219	100	26.6493	35.6982	93.9351	9.82464	15.9291	30.4942	43.7435	34.2722	88.9591	41.8966	84.2441	69.2445	75.6258	74.8366	100	38.3871	43.0347	31.5627	67.9037	99.782	73.1758	34.4706
		0.706032	0.622222	0.490159		0.706032	0.688254	0.112063
		0.578095	0.392698	0.803492		0.578095	0.628571	0.271111
		0.609841	0.194921	0.556825		0.609841	0.610159	0.387302
		0.310476	0.0653968	0.774286		0.310476	0.562857	0.334921
		0.46381	0.351429	0.227302		0.46381	0.37746	0.466349
		0.86381	0.326667	0.797143		0.86381	0.772698	0.165397
		0.644444	0.333016	0.540317		0.644444	1.14984	0.37746
		0.669841	0.128571	0.553968		0.669841
		0.936508	0.136825	1.00794		0.936508
		0.612063	0.12381	0.611111		0.612063
[truncated: 171 more columns]

## Sheet: Supplementary Figure 1
Supplementary Figure 1	Collagen					Myosin
	0	87.514	165.896	109.455	55.044	0	76.836	168.31	164.712	163.691
	3	91.524	117.647	147.761	69.676	3	64.399	160.333	158.91	120.853
	6	94.377	114.349	136.135	73.056	6	52.29	146.68	152.094	114.627
	9	88.148	117.034	128.488	75.66	9	50.552	146.448	150.864	128.665
	12	88.434	116.402	133.748	76.075	12	51.191	147.064	152.621	120.248

## Sheet: Supplementary Figure 2
Supplementary Figure 2					Antibodies used							Antibodies used
	ATUB	SHG				rabbit α-tubulin (Abcam)			MB11TUB	SHG		Panel B	GTP-Tubulin MB11 (Adipogen)
	134.654	2.37692							177.537	2.37692
	176.96	1.57949							141.127	1.57949
	213.507	1.26667							184.299	1.26667
	120.082	1.35897							132.098	1.35897
	222.579	0.420513							194.48	0.420513
	124.851	0.251282							64.75	0.251282
	180.209	2.3							251.908	2.3
	196.839	0.910256							232.818	0.910256
	104.611	1.70256							237.512	1.70256
	81.932	1.1							99.852	1.1
	82.597	1.86667							136.783	1.86667
	98.02	1.61026							150.848	1.61026
	176.349	1.42564							250.12	1.42564
	69.556	0.438462							62.002	0.438462
	92.576	0.474359							109.481	0.474359
	229.362	1.78462							228.145	1.78462
	205.442	1.51538							227.004	1.51538
	226.91	1.88974							243.287	1.88974
	116.304	0.771795							141.575	0.771795
	135.323	0.835897							162.183	0.835897
	130.883	1.74872							165.904	1.74872
	141.672	0.510256							180.179	0.510256
	32.352	0.179487							47.665	0.179487
	95.874	0.4							86.389	0.4
	57.275	0.520513							74.781	0.520513
	172.803	0.694872							228.908	0.694872
	181.552	1.68974							233.71	1.68974
	80.713	0.820513							150.165	0.820513
	132.876	0.717949							194.781	0.717949
	180.449	2.25128							232.961	2.25128
	149.896	1.49487							223.952	1.49487
	129.831	0.682051							187.066	0.682051
	100.589	1.94359							201.275	1.94359
	129.149	1.47692							189.722	1.47692
	172.082	2.00256							227.406	2.00256
	170.603	2.07949							238.459	2.07949
	140.695	1.36154							168.765	1.36154
	136.884	1.94872							233.551	1.94872
	114.686	0.933333							192.382	0.933333
	138.028	1.26154							160.452	1.26154
	121.91	3.02308							177.322	3.02308
	104.801	4.42821							163.173	4.42821
	138.013	3.34103							156.301	3.34103
	144.836	3.87179							236.838	3.87179
	137.837	2.40513							165.531	2.40513
	62.187	1.36154							71.061	1.36154
	88.896	2.09744							113.959	2.09744
	102.614	1.67692							168.422	1.67692
	128.272	3.22308							241.867	3.22308
	142.287	3.59231							197.978	3.59231
	90.555	3.21538							160.479	3.21538
	110.474	3.23333							207.133	3.23333
	103.734	1.01538							147.973	1.01538
	158.378	1.77692							112.497	1.77692
	237.525	2.22821							148.793	2.22821
	253.843	2.62564							173.336	2.62564
	187.225	2.17949							203.945	2.17949
	202.78	1.14615							108.198	1.14615
	120.824	0.851282							82.983	0.851282
	82.453	0.312821							96.666	0.312821
	100.896	1.40769							104.47	1.40769
	83.297	0.279487							22.803	0.279487
	253.917	2.15385							194.872	2.15385
	206.061	1.11795							133.758	1.11795
	253.048	2.65897							204.935	2.65897
	250.805	1.94872							178.775	1.94872
	199.804	0.397436							50.491	0.397436
	114.929	1.04872							110.941	1.04872
	190.145	1.59231							119.784	1.59231
	233.8	0.95641							152.056	0.95641
	226.77	1.03333							129.279	1.03333
	190.991	1.69744							169.727	1.69744
	170.743	2.26667							205.986	2.26667
	102.353	0.728205							104.741	0.728205
	129.194	1.79487							134.897	1.79487
	98.39	1.08462							88.734	1.08462
	144.11	1.01026							102.171	1.01026
	113.274	1.46154							139.701	1.46154
	107.047	0.489744							79.22	0.489744
	122.692	1.05641							92.439	1.05641
	119.558	0.95641							54.567	0.95641

## Sheet: Supplementary Figure 3
Antibodies used
Panel A and B	rabbit α-tubulin (Abcam)
	GTP-Tubulin MB11 (Adipogen)

## Sheet: Supplementary Figure 4
Supplementary Figure 4	MB11			Atub			Antibodies used
	Control	Taxol		Control	Taxol			rabbit α-tubulin (Abcam)
	30.357	31.383		56.4	25.622			GTP-Tubulin MB11 (Adipogen)
	26.69	43.286		42.318	15.328
	23.583	40.98		28.104	46.354
	25.539	22.423		48.909	28.598
	29.135	21.507		64.311	36.366
	28.208	32.313		63.345	25.961
	31.795	74.081		63.381	82.63
	29.871	52.152		43.956	63.479
	30.364	56.061		74.559	54.025
	21.308	27.135		51.574	63.613
	26.176	37.891		62.41	33.156
	11.49	26.599		59.203	49.274
	17.856	23.889		27.119	49.932
	18.107	37		28.934	53.604
	23.146	25.616		38.66	45.702
	48.694	23.927		63.253	32.852
	30.992	20.798		49.306	42.063
	26.99	28.306		42.88	45.772
	28.871	36.915		42.08	54.081
	22.277	51.564		36.96	35.647
	18.916	39.739		30.759	10.61
	36.145	54.406		59.45	64.174
	36.578	36.221		87.033	46.77
	35.41	31.359		62.866	52.752
		40.925			43.823
		37.864			33.751
		46.276			48.698

[truncated: 3 more sheets: Supplementary Figure 6, Supplementary Figure 7, Supplementary Figure 8]
